# Supplementary material for: First Genetic Detection and Characterization of Canine Parvovirus 2 in Botswana
Source: Viruses. 2026 Jul 14;18(7):772. doi: 10.3390/v18070772 (PMC13431485; doi:10.3390/v18070772)
Supplement: Supplementary file 1 [file viruses-18-00772-s001.zip]

Archive with 1 entries (1 files):
- viruses-4355446-supplementary.pdf
